# Supplementary material for: Structure-Based Discovery of MolPort-137: A Novel Autotaxin Inhibitor That Improves Paclitaxel Efficacy
Source: Int J Mol Sci. 2025 Jan 12;26(2):597. doi: 10.3390/ijms26020597 (PMC11765394; doi:10.3390/ijms26020597)
Supplement: Supplementary file 1 [file ijms-26-00597-s001.zip]

Archive with 1 entries (1 files):
- ijms-3410416-supplementary.pdf
